# Supplementary material for: Pneumococcal conjugate vaccine implementation in middle-income countries
Source: Pneumonia (Nathan). 2017 Mar 25;9:6. doi: 10.1186/s41479-017-0030-5 (PMC5471880; doi:10.1186/s41479-017-0030-5)
Supplement: Additional file 1: — PCV immunisation coverage in MICs. (XLSX 35 kb) [file 41479_2017_30_MOESM1_ESM.xlsx]

## Sheet: PCV1
Cname	2015	2014	2013
Afghanistan	99	99
Albania		99	99
Algeria
Andorra
Angola	89	84	44
Antigua and Barbuda
Argentina	92	99	98
Armenia	45
Australia
Austria
Azerbaijan	97	91	5
Bahamas (the)	99	96	99
Bahrain	99	99	99
Bangladesh	90
Barbados	98	94
Belarus	99	99
Belgium	98	98	98
Belize
Benin	86	90	98
Bhutan
Bolivia (Plurinational State of)	96	99	5
Bosnia and Herzegovina
Botswana	86	99	99
Brazil	99	99
Brunei Darussalam
Bulgaria	95	95	96
Burkina Faso	95	95	31
Burundi	97	98	98
Cabo Verde
Cambodia	99
Cameroon	90	93	95
Canada			98
Central African Republic (the)	62	63	32
Chad
Chile	97	98	92
China
Colombia	93	91	89
Comoros (the)
Congo (the)	85	90	90
Cook Islands
Costa Rica		92
Côte d'Ivoire	99	15
Croatia
Cuba
Cyprus	98	97	97
Czech Republic (the)
Democratic People's Republic of Korea (the)
Democratic Republic of the Congo (the)	94	86	64
Denmark	92	94	95
Djibouti	90	93	87
Dominica
Dominican Republic (the)	75	94	88
Ecuador	81	83	86
Egypt
El Salvador	96	92	91
Equatorial Guinea
Eritrea
Estonia
Ethiopia	99	88	78
Fiji	98	91	90
Finland
France		95
Gabon
Gambia (the)	99	98	98
Georgia	99	10
Germany	88
Ghana	93	99	93
Greece		99	94
Grenada
Guatemala	99	78	88
Guinea
Guinea-Bissau	50
Guyana	94	98	98
Haiti
Honduras	88	86	87
Hungary	98	96	95
Iceland	95	96	96
India
Indonesia
Iran (Islamic Republic of)
Iraq
Ireland
Israel
Italy
Jamaica	39	48	99
Japan	99
Jordan
Kazakhstan	93	70	62
Kenya	81	88	88
Kiribati	97	70	62
Kuwait	97	97	97
Kyrgyzstan
Lao People's Democratic Republic (the)	80	79	1
Latvia	91	86	88
Lebanon
Lesotho	99
Liberia	72	90
Libya		98
Lithuania
Luxembourg	97		97
Madagascar	93	96	95
Malawi	93	96	96
Malaysia
Maldives
Mali	90	85	86
Malta
Marshall Islands (the)	95	70	72
Mauritania	85	88	23
Mauritius
Mexico	92		88
Micronesia (Federated States of)	92	88	92
Mongolia
Montenegro
Morocco	97	99	99
Mozambique	90	91	80
Myanmar
Namibia	89	61
Nauru
Nepal	99
Netherlands (the)
New Zealand	93	93	94
Nicaragua	99	99	99
Niger (the)	88	43
Nigeria	77	2
Niue	99		99
Norway	99	99	99
Oman	99	99	99
Pakistan	85	70	65
Palau	89	99	99
Panama	98	98	92
Papua New Guinea	24
Paraguay	84	78	73
Peru	98	99	97
Philippines (the)	47	42
Poland
Portugal	80
Qatar	99	99	99
Republic of Korea (the)	99
Republic of Moldova (the)	77	83	17
Romania
Russian Federation (the)
Rwanda	99	99	99
Saint Kitts and Nevis
Saint Lucia
Saint Vincent and the Grenadines
Samoa
San Marino
Sao Tome and Principe	98	98	99
Saudi Arabia	98	99	98
Senegal	94	94
Serbia
Seychelles
Sierra Leone	95	88	98
Singapore		79	72
Slovakia
Slovenia
Solomon Islands	58
Somalia
South Africa	94	96
South Sudan
Spain
Sri Lanka
Sudan (the)	98	99	70
Suriname
Swaziland	81	90
Sweden
Switzerland	85	84
Syrian Arab Republic (the)
Tajikistan
Thailand
The former Yugoslav Republic of Macedonia
Timor-Leste
Togo	91	42
Tonga
Trinidad and Tobago	87	94	91
Tunisia
Turkey	98	96	97
Turkmenistan
Tuvalu
Uganda	88	96
Ukraine
United Arab Emirates (the)	99	99	99
United Kingdom of Great Britain and Northern Ireland (the)
United Republic of Tanzania	99	99	94
United States of America (the)	97		97
Uruguay	99	99	96
Uzbekistan	99
Vanuatu
Venezuela (Bolivarian Republic of)	78
Viet Nam
Yemen	89	93	94
Zambia	94	89
Zimbabwe	97	98	98

## Sheet: PCV3
Cname	2015	2014	2013
Afghanistan	89	63
Albania		99	99
Algeria
Andorra	92	93
Angola	74	61	9
Antigua and Barbuda
Argentina	82	89	86
Armenia	44
Australia	93	91	91
Austria
Azerbaijan	94	64
Bahamas (the)	95	96	97
Bahrain	98	98	99
Bangladesh	48
Barbados	97	90
Belarus	99	86
Belgium	94	93	93
Belize
Benin	82	90	93
Bhutan
Bolivia (Plurinational State of)	86	56
Bosnia and Herzegovina
Botswana	71	81	65
Brazil	94	93	94
Brunei Darussalam
Bulgaria	90	92	94
Burkina Faso	91	91
Burundi	94	95	96
Cabo Verde
Cambodia	77
Cameroon	85	87	88
Canada	79		79
Central African Republic (the)	42	38	20
Chad
Chile	90	92	79
China
Colombia	91	89	87
Comoros (the)
Congo (the)	80	85	85
Cook Islands
Costa Rica		83
Côte d'Ivoire	81	2
Croatia
Cuba
Cyprus	81
Czech Republic (the)
Democratic People's Republic of Korea (the)
Democratic Republic of the Congo (the)	86	74	44
Denmark	91	93	94
Djibouti	82	78	82
Dominica
Dominican Republic (the)	0	27
Ecuador	81	99	90
Egypt
El Salvador	98	86	92
Equatorial Guinea
Eritrea
Estonia
Ethiopia	95	82	72
Fiji	94	92	87
Finland
France		89	89
Gabon
Gambia (the)	97	96	98
Georgia	16
Germany	85	85	68
Ghana	84	98	89
Greece		96	32
Grenada
Guatemala	82	51	24
Guinea
Guinea-Bissau	50
Guyana	94	97	96
Haiti
Honduras	85	85	87
Hungary	91	93	92
Iceland	91	90	89
India
Indonesia
Iran (Islamic Republic of)
Iraq
Ireland	92	92	91
Israel
Italy	89	87	87
Jamaica	35	34	70
Japan	99
Jordan
Kazakhstan	74	58	52
Kenya	75	81	84
Kiribati	94	57	40
Kuwait	99	94	99
Kyrgyzstan
Lao People's Democratic Republic (the)	77	72
Latvia
Lebanon
Lesotho	62
Liberia	56	45
Libya		97
Lithuania
Luxembourg	95	95	95
Madagascar	85	88	92
Malawi	88	87	89
Malaysia
Maldives
Mali	77	79	76
Malta
Marshall Islands (the)	75	29	22
Mauritania	71	84	20
Mauritius
Mexico	99	94	84
Micronesia (Federated States of)	67	56	61
Mongolia
Montenegro
Morocco	95	80	80
Mozambique	80	88	60
Myanmar
Namibia	81
Nauru
Nepal	33
Netherlands (the)	94	95	96
New Zealand	93	93	93
Nicaragua	99	99	99
Niger (the)	74	13
Nigeria	73
Niue	99		99
Norway	93	91	93
Oman	98	98	99
Pakistan	73	70	65
Palau	95	93	93
Panama	82
Papua New Guinea	20
Paraguay	75	71	81
Peru	90	86	85
Philippines (the)	30	35
Poland
Portugal
Qatar	95	93	99
Republic of Korea (the)	97
Republic of Moldova (the)	71	72	1
Romania
Russian Federation (the)
Rwanda	99	98	99
Saint Kitts and Nevis
Saint Lucia
Saint Vincent and the Grenadines
Samoa
San Marino
Sao Tome and Principe	96	95	97
Saudi Arabia	98	98	98
Senegal	89	81
Serbia
Seychelles
Sierra Leone	86	83	92
Singapore		69	60
Slovakia	96	97	98
Slovenia
Solomon Islands	42
Somalia
South Africa	95	90	87
South Sudan
Spain
Sri Lanka
Sudan (the)	93	97	30
Suriname
Swaziland	80	89
Sweden	97	98	98
Switzerland	81	80	75
Syrian Arab Republic (the)
Tajikistan
Thailand
The former Yugoslav Republic of Macedonia
Timor-Leste
Togo	86	34
Tonga
Trinidad and Tobago		95	80
Tunisia
Turkey	97	96	97
Turkmenistan
Tuvalu
Uganda	77	50
Ukraine
United Arab Emirates (the)	99	99	99
United Kingdom of Great Britain and Northern Ireland (the)	93	93	93
United Republic of Tanzania	95	93	80
United States of America (the)	93	93	92
Uruguay	94	95	93
Uzbekistan
Vanuatu
Venezuela (Bolivarian Republic of)	24
Viet Nam
Yemen	84	88	88
Zambia	81	77
Zimbabwe	95	91	95

## Sheet: Sheet1
			PCV 1st dose *			PCV 3rd dose *			% of unimmunised children			total population **
WHO_REGION	ISO_code	Country name	2015	2014	2013	2015	2014	2013	2015	2014	2013	2015	2014	2013
UMIC	EUR	Albania		99	99		99	99	100	1	1	2889167	2893654	2896652
UMIC	AFR	Algeria							100	100	100	39666519	38934334	38186135
UMIC	-	American Samoa							100	100	100	55538	55434	55302
UMIC	AFR	Angola	89	84	44	74	61	9	26	39	91	25021974	24227524	23448202
LMIC	EUR	Armenia	45			44			56	100	100	3017712	3006154	2992192
UMIC	EUR	Azerbaijan	97	91	5	94	64		6	36	100	9651349	9535079	9416801
LMIC	SEAR	Bangladesh	90			48			52	100	100	160995642	159077513	157157394
UMIC	EUR	Belarus	99	99		99	86		1	14	100	9513000	9483000	9466000
UMIC	AMR	Belize							100	100	100	359287	351706	344193
LMIC	SEAR	Bhutan							100	100	100	774830	765008	754637
LMIC	AMR	Bolivia (Plurinational State of)	96	99	5	86	56		14	44	100	10724705	10561887	10399931
UMIC	EUR	Bosnia and Herzegovina							100	100	100	3810416	3817554	3823533
UMIC	AFR	Botswana	86	99	99	71	81	65	29	19	35	2262485	2219937	2176510
UMIC	AMR	Brazil	99	99		94	93	94	6	7	6	207847528	206077898	204259377
UMIC	EUR	Bulgaria	95	95	96	90	92	94	10	8	6	7177991	7223938	7265115
LMIC	AFR	Cabo Verde							100	100	100	520502	513906	507258
LMIC	AFR	Cameroon	90	93	95	85	87	88	15	13	12	23344179	22773014	22211166
UMIC	WPR	China							100	100	100	1371220000	1364270000	1357380000
UMIC	AMR	Colombia	93	91	89	91	89	87	9	11	13	48228704	47791393	47342363
LMIC	AFR	Congo (the)	85	90	90	80	85	85	20	15	15	77266814	74877030	72552861
UMIC	AMR	Costa Rica		92			83		100	17	100	4807850	4757606	4706433
LMIC	AFR	Côte d'Ivoire	99	15		81	2		19	98	100	22701556	22157107	21622490
UMIC	AMR	Cuba							100	100	100	11389562	11379111	11362505
LMIC	EMR	Djibouti	90	93	87	82	78	82	18	22	18	887861	876174	864554
UMIC	AMR	Dominica							100	100	100	72680	72341	72005
UMIC	AMR	Dominican Republic (the)	75	94	88	0	27		100	73	100	10528391	10405943	10281408
UMIC	AMR	Ecuador	81	83	86	81	99	90	19	1	10	16144363	15902916	15661312
LMIC	EMR	Egypt							100	100	100	91508084	89579670	87613909
LMIC	AMR	El Salvador	96	92	91	98	86	92	2	14	8	6126583	6107706	6089644
UMIC	WPR	Fiji	98	91	90	94	92	87	6	8	13	892145	886450	880487
UMIC	AFR	Gabon							100	100	100	1725292	1687673	1650351
LMIC	EUR	Georgia	99	10		16			84	100	100	3679000	3727000	3776000
LMIC	AFR	Ghana	93	99	93	84	98	89	16	2	11	27409893	26786598	26164432
UMIC	AMR	Grenada							100	100	100	106825	106349	105902
LMIC	AMR	Guatemala	99	78	88	82	51	24	18	49	76	16342897	16015494	15690793
LMIC	AMR	Guyana				94	97	96	6	3	4	767085	763893	761033
LMIC	AMR	Honduras	88	86	87	85	85	87	15	15	13	8075060	7961680	7849059
LMIC	SEAR	India							100	100	100	1311050527	1295291543	1279498874
LMIC	SEAR	Indonesia							100	100	100	257563815	254454778	251268276
UMIC	EMR	Iran (Islamic Republic of)							100	100	100	79109272	78143644	77152445
UMIC	EMR	Iraq							100	100	100	36423395	35273293	34107366
UMIC	AMR	Jamaica	39	48	99	35	34	70	65	66	30	2725941	2720554	2714669
UMIC	EMR	Jordan							100	100	100	7594547	7416083	7214832
UMIC	EUR	Kazakhstan	93	70	62	74	58	52	26	42	48	17544126	17289224	17035275
LMIC	AFR	Kenya	81	88	88	75	81	84	25	19	16	46050302	44863583	43692881
LMIC	WPR	Kiribati	97	70	62	94	57	40	6	43	60	112423	110470	108544
LMIC	-	Kosovo							100	100	100	1797151	1812771	1818117
LMIC	EUR	Kyrgyzstan							100	100	100	5957000	5835500	5719600
LMIC	WPR	Lao People's Democratic Republic (the)	80	79	1	77	72		23	28	100	6802023	6689300	6579985
UMIC	EMR	Lebanon							100	100	100	5850743	5612096	5286990
LMIC	AFR	Lesotho	99			62			38	100	100	2135022	2109197	2083061
UMIC	EMR	Libya		98			97		100	3	100	6278438	6258984	6265987
UMIC	EUR	Macedonia (The former Yugoslav Republic of )							100	100	100	2078453	2075625	2072543
UMIC	WPR	Malaysia							100	100	100	30331007	29901997	29465372
UMIC	SEAR	Maldives							100	100	100	409163	401000	393000
UMIC	WPR	Marshall Islands (the)	95	70	72	75	29	22	25	71	78	52993	52898	52786
LMIC	AFR	Mauritania	85	88	23	71	84	20	29	16	80	4067564	3969625	3872684
UMIC	AFR	Mauritius							100	100	100	1262605	1260934	1258653
UMIC	AMR	Mexico	92		88	99	94	84	1	6	16	127017224	125385833	123740109
LMIC	WPR	Micronesia (Federated States of)	92	88	92	67	56	61	33	44	39	104460	104044	103718
LMIC	EUR	Moldova							100	100	100	3554150	3556397	3558566
UMIC	WPR	Mongolia							100	100	100	2959134	2909871	2859174
UMIC	EUR	Montenegro							100	100	100	622388	621810	621207
LMIC	EMR	Morocco	97	99	99	95	80	80	5	20	20	34377511	33921203	33452686
LMIC	SEAR	Myanmar							100	100	100	53897154	53437159	52983829
UMIC	AFR	Namibia	89	61		81			19	100	100	2458830	2402858	2346592
LMIC	AMR	Nicaragua	99	99	99	99	99	99	1	1	1	6082032	6013913	5945646
LMIC	AFR	Nigeria	77	2		73			27	100	100	182201962	177475986	172816517
LMIC	EMR	Pakistan	85	70	65	73	70	65	27	30	35	188924874	185044286	181192646
UMIC	WPR	Palau	89	99	99	95	93	93	5	7	7	21291	21097	20919
UMIC	AMR	Panama	98	98	92	82			18	100	100	3929141	3867535	3805683
LMIC	WPR	Papua New Guinea	24			20			80	100	100	7619321	7463577	7308864
UMIC	AMR	Paraguay	84	78	73	75	71	81	25	29	19	6639123	6552518	6465669
UMIC	AMR	Peru	98	99	97	90	86	85	10	14	15	31376670	30973148	30565461
LMIC	WPR	Philippines (the)	47	42		30	35		70	65	100	100699395	99138690	97571676
UMIC	EUR	Romania							100	100	100	19832389	19908979	19983693
UMIC	AMR	Saint Lucia							100	100	100	184999	183645	182305
UMIC	AMR	Saint Vincent and the Grenadines							100	100	100	109462	109360	109327
LMIC	WPR	Samoa							100	100	100	193228	191845	190390
LMIC	AFR	Sao Tome and Principe	98	98	99	96	95	97	4	5	3	190344	186342	182386
LMIC	AFR	Senegal	94	94		89	81		11	19	100	15129273	14672557	14221041
UMIC	EUR	Serbia							100	100	100	7098247	7130576	7164132
LMIC	WPR	Solomon Islands	58			42			58	100	100	583591	572171	560685
UMIC	AFR	South Africa	94	96		95	90	87	5	10	13	54956920	54058647	53192216
LMIC	SEAR	Sri Lanka							100	100	100	20966000	20771000	20579000
LMIC	EMR	Sudan (the)	98	99	70	93	97	30	7	3	70	40234882	39350274	38515095
UMIC	AMR	Suriname							100	100	100	542975	538248	533450
LMIC	AFR	Swaziland	81	90		80	89		20	11	100	1286970	1269112	1250641
LMIC	EMR	Syrian Arab Republic (the)							100	100	100	18502413	18772481	19322593
LMIC	EUR	Tajikistan							100	100	100	8481855	8295840	8111894
UMIC	SEAR	Thailand							100	100	100	67959359	67725979	67451422
LMIC	SEAR	Timor-Leste							100	100	100	1245015	1212107	1180069
UMIC	WPR	Tonga							100	100	100	106170	105586	105139
UMIC	EMR	Tunisia							100	100	100	11107800	10996600	10886500
UMIC	EUR	Turkey	98	96	97	97	96	97	3	4	3	78665830	77523788	76223639
UMIC	EUR	Turkmenistan							100	100	100	5373502	5307188	5240088
UMIC	WPR	Tuvalu							100	100	100	9916	9893	9876
LMIC	EUR	Ukraine							100	100	100	45198200	45362900	45489600
LMIC	EUR	Uzbekistan	99						100	100	100	31299500	30757700	30243200
LMIC	WPR	Vanuatu							100	100	100	264652	258883	253165
LMIC	WPR	Viet Nam							100	100	100	91703800	90728900	89759500
LMIC	-	West Bank and Gaza							100	100	100	4422143	4294682	4169506
LMIC	EMR	Yemen	89	93	94	84	88	88	16	12	12	26832215	26183676	25533217
LMIC	AFR	Zambia	94	89		81	77		19	23	100	16211767	15721343	15246086
* http://www.who.int/immunization/monitoring_surveillance/data/en/
** http://databank.worldbank.org/data/reports.aspx?source=2&series=SP.POP.TOTL&country=
